# Supplementary material for: Providing open access data online to advance malaria research and control
Source: Malar J. 2013 May 16;12:161. doi: 10.1186/1475-2875-12-161 (PMC3662599; doi:10.1186/1475-2875-12-161)
Supplement: Additional file 1 — Anopheles survey data available from the MAP website by species. The number of data points, defined as a dominant vector species (DVS) occurrence or absence recorded at a unique site-date combination, available online. The full taxonomic descriptions for the 41 DVS, including species, species complexes and subgroups, are given. [file 1475-2875-12-161-S1.csv]

Species (or Complex or Subgroup)	No. data points available
Anopheles aconitus Dönitz, 1902	714
Anopheles albimanus Wiedemann, 1820	851
Anopheles albitarsis species complex	515
Anopheles annularis van der Wulp, 1884	909
Anopheles aquasalis Curry, 1932	179
Anopheles arabiensis Patton, 1905	2711
Anopheles atroparvus van Thiel, 1927	1075
Anopheles balabacensis Baisas, 1936	51
Anopheles barbirostris species complex	1114
Anopheles culicifacies species complex	1679
Anopheles darlingi Root, 1926	926
Anopheles dirus species complex	828
Anopheles farauti species complex	1911
Anopheles flavirostris (Ludlow, 1914)	136
Anopheles fluviatilis species complex	352
Anopheles freeborni Aitken, 1939	63
Anopheles funestus Giles, 1900	3283
Anopheles gambiae Giles, 1902	2490
Anopheles koliensis Owen, 1945	452
Anopheles labranchiae Falleroni, 1926	241
Anopheles lesteri Baisas &amp; Hu, 1936	89
Anopheles leucosphyrus and Anopheles latens	12
Anopheles maculatus Group	819
Anopheles marajoara Galvão &amp; Damasceno, 1942	95
Anopheles melas Theobald, 1903	370
Anopheles merus Dönitz, 1902	182
Anopheles messeae Falleroni, 1926	922
Anopheles minimus species complex	768
Anopheles moucheti Evans, 1925	187
Anopheles nili species complex	359
Anopheles nuneztovari species complex	467
Anopheles pseudopunctipennis species complex	473
Anopheles punctulatus species complex	742
Anopheles quadrimaculatus Say, 1824	560
Anopheles sacharovi Favre, 1903	267
Anopheles sergentii species complex	117
Anopheles sinensis species complex	819
Anopheles stephensi Liston, 1901	762
Anopheles subpictus species complex	1203
Anopheles sundaicus species complex	227
Anopheles superpictus Grassi, 1899	404
Total	30,324
