# Supplementary material for: Providing open access data online to advance malaria research and control
Source: Malar J. 2013 May 16;12:161. doi: 10.1186/1475-2875-12-161 (PMC3662599; doi:10.1186/1475-2875-12-161)
Supplement: Additional file 2 — Plasmodium falciparum survey data available from the MAP website by endemic country. The number of survey records (defined as a parasite prevalence survey result for a unique site-date combination) held in MAP’s database and the number of these survey records that are either available online (because they have been published previously or permission has been provided to release them) or are held in confidence. The number of subjects examined for the survey records released is also given. *These data are not visible on the Data Explorer map because the locations are sensitive. [file 1475-2875-12-161-S2.csv]

Plasmodium falciparum-endemic country	No. of survey records previously published	No. unpublished survey records with permission to release	Total no. survey records available from MAP	No. subjects examined for the survey records available from MAP	No. survey records held but not currently available	Total survey records held by MAP
Afghanistan	1	223	224	22,227	0	224
Angola	1	117	118	3,016	0	118
Bangladesh	365	0	365	9,750	0	365
Benin	28	7	35	11,552	6	41
Bolivia	2	42	44	2,479	0	44
Botswana	0	0	0		74	74
Brazil	86	59	145	24,791	30	175
Burkina Faso	71	77	148	18,146	63	211
Burundi	43	325	368	19,006	0	368
Cambodia	8	197	205	35,884	345	550
Cameroon	105	0	105	17,589	12	117
Cape Verde	0	7	7	599	0	7
Central African Republic	7	0	7	1,203	3	10
Chad	7	1	8	2,724	0	8
China	54	48	102	81,564	0	102
Colombia	18	3	21	6,313	0	21
Comoros	0	12	12	600	0	12
Congo	11	0	11	2,869	0	11
Côte d'Ivoire	31	39	70	12,339	73	143
Dem. Rep. of the Congo	38	0	38	18,773	19	57
Djibouti	2	0	2	89	139	141
Ecuador	6	9	15	1,639	0	15
Equatorial Guinea	58	0	58	6,683	122	180
Eritrea	3	0	3	300	174	177
Ethiopia	124	6	130	26,621	706	836
French Guiana	3	0	3	891	0	3
Gabon	29	0	29	6,078	4	33
Ghana	42	32	74	14,813	58	132
Guinea	27	0	27	2,493	0	27
Guinea-Bissau	19	4	23	10,423	160	183
Haiti	2	20	22	1,389	0	22
Honduras	2	8	10	3,728	0	10
India	76	107	183	42,537	0	183
Indonesia	320	348	668	138,077	3,839	4,507
Kenya	387	874	1,261	134,494	1,203	2,464
Lao People's Dem. Rep.	50	12	62	9,225	32	94
Liberia	3	150	153	5,410	2	155
Madagascar	157	15	172	28,699	38	210
Malawi	5	215	220	7,229	36	256
Malaysia	15	0	15	5,231	20	35
Mali	56	0	56	17,366	146	202
Mauritania	10	0	10	500	0	10
Mayotte	9	0	9	718	0	9
Mozambique	7	473	480	14,865	89	569
Myanmar	9	0	9	880	215*	224
Namibia	0	0	0		134	134
Nepal	0	0	0		197	197
Nicaragua	4	0	4	716	0	4
Niger	31	0	31	3,667	6	37
Nigeria	46	3	49	14,431	131	180
Pakistan	46	5	51	19,848	0	51
Papua New Guinea	14	103	117	15,171	176	293
Peru	15	38	53	10,226	0	53
Philippines	9	341	350	20,797	0	350
Rwanda	1	0	1	1,080	0	21
São Tomé and Príncipe	8	1	9	1,369	35	44
Saudi Arabia	2	0	2	4,671	0	2
Senegal	90	331	421	34,694	5	426
Sierra Leone	27	2	29	3,556	0	29
Solomon Islands	19	0	19	4,665	34	53
Somalia	280	1,311	1,591	102,122	65	1,656
South Africa	53	0	53	12,417	0	53
South Sudan	5	0	5	2,587	0	5
Sri Lanka	14	3	17	17,379	12	29
Sudan	118	0	118	34,507	1,784	1,902
Suriname	0	0	0		25	25
Swaziland	5	0	5	405	22	27
Tajikistan	2	6	8	3,326	0	8
Tanzania (United Rep. of)	213	1,562	1,775	142,926	295	2,070
Thailand	21	75	96	27,546	51	147
The Gambia	19	371	390	16,815	88	478
Timor-Leste	11	0	11	2,290	0	11
Togo	3	0	3	1,301	180	183
Uganda	178	112	290	18,203	32	322
Vanuatu	0	48	48	10,211	32	80
Venezuela	4	26	30	1,405	35	65
Viet Nam	81	46	127	49,361	530	657
Yemen	106	0	106	35,055	255	361
Zambia	15	65	80	9,842	303	383
Zimbabwe	148	2	150	16,278	409	559
Total	3,885	7,881	11,766	1,420,800	12,444	24,210
